# Supplementary material for: Poliovirus immunity among adults in the Democratic Republic of the Congo: a cross-sectional serosurvey
Source: BMC Infect Dis. 2022 Jan 5;22:30. doi: 10.1186/s12879-021-06951-6 (PMC8728990; doi:10.1186/s12879-021-06951-6)
Supplement: Supplementary file 1 — Additional file 1: Table S1. Comparison of DRC 2013–2014 adult DHS respondent demographics across sample split. Table S2. To test for intra-household correlation in seropositivity, we merged the adult and child datasets, and assessed whether any child and/or any adult in the household was seropositive for each type of polio. The table below summarizes the results across households. Using Pearson’s Chi-squared test, we find that sero-status has a mild positive association for Type 2 (p = 0.01), but there is little evidence for within household correlation for Types 1 and 3. Figure S1. Study design flowchart for dried blood spot (DBS) sampling, testing, and analysis. From a total of 8713 DBS collected in the field, 5526 (63.4%) were successfully processed and merged to DHS questionnaire data for inclusion in this analysis. [file 12879_2021_6951_MOESM1_ESM.zip › Table S1.xlsx]

## Sheet: Sheet1
Supplemental Table 1. Comparison of DRC 2013-2014 adult DHS respondent demographics across sample split.
Province	No Sample (n=838)		Kinshasa (MMVRT) sample (n=8,706)		CDC (POLIO) sample (n=8,713)		CDC (POLIO) sample with serology available for poliovirus 1 and 2 (n=5,526)
	n (%)	Age (mean ± SD)	n (%)	Age (mean ± SD)	n (%)	Age (mean ± SD)	n (%)	Age (mean ± SD)
Kinshasa n=1,575 (8.6)	99 (11.8)		738 (8.5)		738 (8.5)		411 (7.4)
Female		29.9 ± 9.0		27.9 ± 9.1		27.9 ± 9.3		27.6 ± 9.4
Male		33.7 ± 13.5		31.2 ± 11.8		31.2 ± 12.0		30.8 ± 12.2
Bandundu n=2,339 (12.8)	105 (12.5)		1,115 (12.8)		1,119 (12.8)		677 (12.3)
Female		28.3 ± 9.4		28.8 ± 9.4		28.8 ± 9.5		28.4 ± 9.2
Male		35.6 ± 12.3		31.9 ± 12.0		32.0 ± 12.0		31.6 ± 12.1
Bas-Congo n=930 (5.1)	46 (5.5)		442 (5.1)		442 (5.1)		307 (5.6)
Female		30.5 ± 9.7		29.0 ± 10.0		28.7 ± 9.8		28.2 ± 9.8
Male		34.6 ± 13.3		32.2 ± 13.3		32.4 ± 13.4		32.5 ± 13.1
Equateur n=2,728 (14.9)	114 (13.6)		1,301 (14.9)		1,313 (15.1)		936 (16.9)
Female		29.3 ± 8.2		28.8 ± 9.4		28.7 ± 9.4		28.3 ± 9.3
Male		32.5 ± 12.2		31.4 ± 11.7		32.0 ± 12.1		31.6 ± 12.2
Kasai-Occidental n=1,416 (7.8)	40 (4.8)		690 (7.9)		686 (7.9)		388 (7.0)
Female		28.3 ± 9.6		28.5 ± 9.6		28.3 ± 9.6		28.7 ± 9.7
Male		33.8 ± 12.7		31.8 ± 12.1		31.9 ± 12.1		31.7 ± 12.0
Kasai-Oriental n=2,038 (11.2)	92 (11.0)		972 (11.2)		974 (11.2)		635 (11.5)
Female		30.5 ± 9.3		27.7 ± 9.3		27.8 ± 9.4		27.6 ± 9.6
Male		30.3 ± 12.7		31.5 ± 12.7		31.2 ± 12.6		31.9 ± 12.8
Katanga n=2,198 (12.0)	66 (7.9)		1,069 (12.3)		1,063 (12.2)		781 (14.1)
Female		28.4 ± 9.2		28.1 ± 9.6		27.7 ± 9.4		27.6 ± 9.5
Male		30.9 ± 12.8		31.3 ± 12.3		31.1 ± 12.2		31.0 ± 12.1
Maniema n=889 (4.9)	30 (3.6)		424 (4.9)		435 (5.0)		245 (4.4)
Female		29.7 ± 10.0		27.8 ± 9.4		28.0 ± 9.7		27.6 ± 9.4
Male		33.1 ± 13.4		30.9 ± 11.0		31.8 ± 11.8		30.6 ± 11.6
Nord-Kivu n=1,074 (5.9)	56 (6.7)		512 (5.9)		506 (5.8)		278 (5.0)
Female		31.2 ± 10.4		27.7 ± 9.7		26.9 ± 9.1		26.6 ± 9.2
Male		34.9 ± 11.5		31.0 ± 12.4		31.0 ± 12.2		31.1 ± 12.0
Orientale n=2,088 (11.4)	121 (14.4)		982 (11.3)		985 (11.3)		621 (11.2)
Female		30.0 ± 9.1		28.7 ± 9.6		28.5 ± 9.5		28.2 ± 9.7
Male		33.7 ± 12.4		32.8 ± 12.7		32.9 ± 12.8		32.9 ± 12.9
Sud-Kivu n=982 (5.4)	69 (8.23)		461 (5.3)		452 (5.2)		247 (4.5)
Female		25.8 ± 8.3		28.5 ± 10.0		28.0 ± 9.2		27.5 ± 8.8
Male		31.5 ± 10.9		30.9 ± 12.1		30.7 ± 12.2		30.9 ± 12.7
Total=18,275; missing=18

## Sheet: Sheet2
1 = 'Kinshasa'
2 = 'Bandundu'
3 = 'Bas-Congo'
4 = 'Equateur'
5 = 'Kasai-Occidental'
6 = 'Kasai-Oriental'
7 = 'Katanga'
8 = 'Maniema'
9 = 'Nord-Kivu'
10 = 'Orientale'
11 = 'Sud-Kivu' ;
