# Supplementary material for: Poliovirus immunity among adults in the Democratic Republic of the Congo: a cross-sectional serosurvey
Source: BMC Infect Dis. 2022 Jan 5;22:30. doi: 10.1186/s12879-021-06951-6 (PMC8728990; doi:10.1186/s12879-021-06951-6)
Supplement: Supplementary file 3 — Additional file 3. Serology data for poliovirus among adults surveyed and sampled in the 2013-2014 DHS in the Democratic Republic of Congo. [file 12879_2021_6951_MOESM3_ESM.csv]

hv001	hv002	hvidx	Sabin_1	Sabin_2	Sabin_3	S1_comment	S2_comment	S3_comment	Overall_comment
1	3	1	7.17	3.17	3.5
1	4	7	7.17	3.83	3.5
1	7	1	4.5	5.17	3.5
1	9	1	3.5	3.83	6.5
1	9	2	3.83	5.17	3.5
1	12	2	5.17	4.83	4.17
1	12	3	5.83	4.17	4.17
1	16	1	6.83	4.83	3.5
1	18	2	8.17	9.83	7.5
1	23	2	5.5	4.83	3.17
1	24	1	3.83	3.5	3.17
1	30	1	4.83	5.83	2.83
1	31	1	2.5	2.83	2.5
2	2	2	5.5	3.5	2.5
2	2	3	7.17	9.5	3.17
2	6	2	7.17	5.5	4.5
2	6	4	2.5	3.17	2.5
2	7	2	3.5	3.83	4.5
2	9	1	6.17	3.17	3.5
2	9	2	9.5	10.17	9.83
2	9	3	2.5	2.83	2.5
2	11	1	3.17	2.5	2.5
2	14	1	3.17	4.17	3.5
2	16	1	3.5	2.5	3.5
2	24	1	5.5	4.5	5.5
2	24	5	2.5	2.5	2.5	QNS	QNS	QNS
2	25	2	2.5	2.5	2.5	QNS	QNS	QNS
2	28	1	4.5	5.83	3.5
3	2	5	4.5	3.5	4.5
3	10	2	6.17	8.17	3.5
3	12	4	9.83	4.5	4.5
3	12	6	9.5	6.17	5.83
3	13	2	3.5	2.83	3.17
3	14	4	10.5	5.17	2.83
3	20	11	5.5	4.5	4.17
3	29	1	8.17	3.17	6.17
3	29	2	7.17	8.17	9.83
3	29	3	3.5	3.5	2.5
3	31	1	8.5	5.83	3.17
3	31	2	5.17	7.5	2.5
3	32	2	4.17	5.17	3.17
4	5	1	2.5	2.5	2.5	QNS	QNS	QNS
4	14	2	3.5	4.83	4.17
4	18	2	2.5	6.17	2.83
4	20	1	3.17	5.5	3.83
4	24	2	3.5	3.5	6.5
4	26	1	3.5	2.5	2.5
4	28	1	4.5	5.5	3.17
5	5	1	2.5	2.5	2.5
5	5	2	5.5	6.83	5.5
5	5	11	4.5	3.17	3.83
5	5	12	10.5	10.5	10.5
5	8	2	4.5	6.83	2.5			QNS
5	9	1	3.17	3.83	2.5
5	15	1	3.17	3.5	2.83
5	21	2	8.5	8.17	5.83
5	30	1	3.5	2.5	2.5
5	31	2	4.83	4.83	7.83
5	34	2	3.83	2.5	4.5
6	4	2	4.17	5.17	6.17
6	7	1	5.83	4.17	2.5
6	10	1	2.83	2.5	3.17
6	12	2	3.17	2.5	4.5
6	13	2	2.5	2.5	3.17
6	18	1	9.83	6.5	5.17
6	21	2	3.5	3.83	2.5
6	23	1	3.17	3.83	3.5
6	23	2	2.5	3.5	9.17
6	31	1	4.17	2.5	6.5
6	34	1	2.5	2.5	2.5
7	9	5	10.5	3.83	2.5
7	9	7	10.5	10.17	5.83
7	16	1	5.17	4.5	3.5
7	16	6	10.17	2.5	5.83
7	17	2	5.5	2.5	2.83
7	17	6	9.17	3.17	4.17
7	22	1	3.5	3.17	2.5
7	25	5	6.83	3.17	2.5
7	25	8	8.5	3.83	5.17
7	29	2	3.83	5.83	4.83
7	29	4	8.5	6.83	2.83
8	1	5	2.5	3.5	2.5
8	12	2	2.83	2.83	4.17
8	15	1	2.5	3.5	3.5
8	24	2	2.5	3.17	2.5
8	25	1	5.5	3.5	2.5
8	26	2	4.17	5.17	4.5
8	28	2	2.5	2.5	2.5	missing	missing	missing
8	29	1	4.5	2.5	2.5
8	29	2	4.5	2.83	2.5				Missing sample from run 1 replaced with results from run 2
8	29	3	2.5	2.5	2.5
8	30	4	2.5	4.5	3.17
9	6	1	3.83	3.5	3.5
9	7	1	2.83	8.17	5.83
9	7	2	7.5	5.83	4.83
9	7	3	4.5	3.5	5.5
9	7	5	4.5	2.83	3.17
9	9	1	2.5	2.5	2.5	QNS	QNS	QNS
9	10	2	2.5	2.5	2.5
9	12	2	2.83	2.83	2.5
9	16	2	7.83	8.83	9.83
9	17	1	3.17	4.5	4.5
9	24	1	4.83	2.83	2.83
9	25	2	3.5	9.83	2.5			QNS
9	25	5	2.5	3.17	3.5
9	28	4	2.5	3.17	2.5
9	28	5	5.83	4.83	3.17
9	33	2	6.17	8.17	3.83
10	1	2	4.83	3.5	6.83
10	5	2	6.83	5.83	3.17
10	14	1	3.83	4.83	7.83
10	14	3	6.17	7.83	9.17
10	14	5	5.17	3.5	5.5
10	17	1	4.83	3.83	3.83
10	21	1	2.5	2.5	3.17
10	26	2	3.5	4.83	3.17
10	29	4	2.5	2.5	2.5	QNS	QNS	QNS
10	30	3	4.5	5.5	2.83
10	30	5	2.5	2.5	2.5	QNS	QNS	QNS
10	30	7	3.83	2.5	3.5
10	34	3	4.5	5.17	4.83
11	1	1	6.83	3.17	3.17
11	4	2	3.83	5.17	3.17
11	5	2	2.83	3.83	5.83
11	32	2	5.17	7.83	5.5
12	1	2	4.5	5.83	3.5
12	5	2	2.5	4.17	2.5
12	7	1	2.5	2.5	2.5
12	8	2	4.5	5.83	5.83
12	9	2	2.5	4.83	2.5
12	9	3	4.83	4.5	5.17
12	10	3	4.17	5.5	2.5
12	14	1	6.5	3.5	2.5
12	14	2	2.83	3.17	3.17
12	18	2	3.5	2.5	3.5
12	18	3	2.5	2.5	2.5
12	19	1	3.5	2.5	2.5			QNS
12	29	2	2.5	2.5	2.5
12	34	3	3.17	3.5	7.83
12	34	6	2.5	2.5	2.5	QNS	QNS	QNS
13	6	1	3.17	4.17	3.17
13	32	1	6.17	5.17	8.5
14	15	1	3.83	3.5	3.5
14	24	2	3.5	4.83	3.5
14	28	1	2.5	2.5	2.5	QNS	QNS	QNS
14	29	1	5.83	2.5	4.83
15	4	1	2.5	2.5	2.5	QNS	QNS	QNS
15	7	2	2.5	2.5	2.5	QNS	QNS	QNS
15	8	1	2.5	3.5	3.17
15	10	1	4.83	5.5	2.5
15	13	2	6.83	6.5	6.17
15	19	5	2.5	3.5	2.5
15	20	2	4.83	5.17	5.5
15	33	2	2.5	2.5	2.5	QNS	QNS	QNS
16	1	1	3.17	2.5	3.5
16	1	4	2.5	2.5	2.5
16	7	1	2.5	2.5	2.5
16	15	4	7.17	10.17	6.5
16	15	6	3.5	3.5	3.17
16	16	2	3.5	2.5	2.5
16	16	3	3.5	3.5	4.5
16	16	5	4.5	5.5	4.17
16	19	1	3.17	2.5	4.83
16	19	2	2.5	2.5	2.5	QNS	QNS	QNS
16	22	2	3.17	3.83	2.5
16	22	3	2.5	2.5	3.83
16	23	2	2.5	3.5	2.5
16	24	3	4.5	4.5	3.5
16	24	4	3.5	4.5	2.5
16	31	1	3.5	2.5	2.5
17	3	3	2.5	4.17	2.5
17	11	1	6.17	7.5	2.5
17	11	2	4.5	4.5	5.5
17	19	2	6.17	6.17	5.5
17	21	2	3.83	2.5	6.5
17	23	1	4.17	2.5	8.17
17	32	1	5.83	4.17	2.5
17	34	2	9.17	6.83	4.5
18	10	1	5.5	4.17	4.5
18	11	2	2.5	2.5	2.83
18	17	1	2.5	2.5	2.5	QNS	QNS	QNS
18	17	2	2.5	2.5	2.5	QNS	QNS	QNS
18	19	2	5.5	4.5	2.5
18	20	1	3.5	3.5	2.83
18	22	1	2.5	2.5	2.5	QNS	QNS	QNS
18	23	1	7.17	2.5	4.5
18	27	4	2.5	3.5	2.5
18	29	1	2.5	2.5	2.5	QNS	QNS	QNS
19	1	3	2.5	2.5	2.5	QNS	QNS	QNS
19	12	2	3.83	3.5	2.5			QNS
19	15	3	3.17	5.83	2.5
19	15	4	2.5	2.5	2.5	QNS	QNS	QNS
19	19	2	3.17	4.17	4.83
19	20	1	4.17	5.17	2.5
19	20	2	6.17	2.5	6.17
19	30	3	3.5	4.5	5.17
19	32	2	7.83	5.5	3.17
20	4	1	2.5	2.5	2.5	QNS	QNS	QNS
20	5	2	4.5	3.5	4.5
20	5	4	5.5	5.5	3.83
20	7	1	2.5	2.5	2.5	QNS	QNS	QNS
20	7	4	4.83	4.83	5.17
20	14	2	2.5	2.5	2.5
20	17	1	9.83	5.17	4.17
20	20	1	4.5	3.83	3.83
20	21	1	3.5	4.83	3.5
20	21	3	2.5	2.5	2.5	QNS	QNS	QNS
20	21	8	2.83	2.5	2.5
20	28	7	2.83	3.17	4.5
20	31	2	2.5	2.5	2.5	QNS	QNS	QNS
20	33	3	3.5	5.17	3.5
21	16	1	3.17	2.5	3.83
21	16	2	3.5	2.83	2.5
21	20	1	2.5	2.5	2.5	QNS	QNS	QNS
21	26	2	7.5	3.5	5.83				Missing sample from run 1 replaced with results from run 2
21	29	4	3.5	4.5	4.83
21	31	2	2.83	3.17	3.17
21	31	3	2.5	3.17	2.5
22	10	1	7.17	9.5	5.83
22	12	2	3.83	5.83	4.17
22	19	2	4.17	6.17	6.5
22	24	1	3.17	2.83	3.17
22	27	2	5.83	4.83	6.17
22	27	3	3.83	4.5	3.5
22	28	1	3.5	2.5	5.5
22	29	1	2.83	4.5	2.5
22	29	2	5.17	8.83	2.5
23	14	2	4.83	5.17	6.5
23	17	2	2.5	2.5	2.5	missing	missing	missing
23	25	1	2.5	3.17	2.5
23	30	1	4.17	3.17	2.5
24	3	1	2.5	2.5	4.5
24	8	1	5.17	2.83	4.17
24	9	1	2.5	2.5	2.5	QNS	QNS	QNS
24	10	1	2.5	2.5	5.83
24	11	1	3.17	3.17	4.5
24	11	2	6.83	4.17	5.5
24	12	1	5.17	2.83	3.17
24	12	2	7.5	2.5	2.5
24	20	2	3.5	2.5	2.5
24	29	1	2.5	2.5	5.17				Missing sample from run 1 replaced with results from run 2
24	29	2	3.83	5.17	4.5
24	30	1	4.83	2.5	3.83
25	10	2	4.5	3.83	5.5
25	13	1	9.5	4.5	4.5
25	26	1	5.17	5.83	4.17
25	27	1	5.83	4.83	4.17
25	30	1	3.5	2.83	3.17
25	30	2	6.83	3.5	3.5
25	31	2	3.17	4.17	9.83
25	32	1	3.5	8.5	5.17
25	33	1	4.17	5.5	2.83
26	1	2	3.5	2.5	2.83
26	3	2	3.83	2.5	2.83
26	8	2	2.5	2.5	4.17
26	8	3	2.5	3.5	2.83
26	10	1	3.5	3.17	2.83
26	12	1	7.83	7.17	6.83
26	12	2	6.5	3.5	2.5
26	13	2	3.5	3.5	2.5			QNS
26	13	3	4.83	3.83	5.83
26	13	8	2.5	2.5	2.5	QNS	QNS	QNS
26	23	4	3.5	2.5	2.5
26	28	1	3.17	3.83	9.83
26	30	5	5.83	2.83	4.17
26	34	1	3.5	3.83	2.5
27	1	2	6.17	10.5	8.5
27	2	1	4.83	2.83	2.5
27	2	2	4.83	5.17	4.17
27	3	1	5.17	2.83	5.17
27	6	1	3.5	2.83	2.5
27	9	2	6.5	6.5	7.83
27	10	2	3.17	3.17	2.5
27	19	1	4.83	3.83	2.83
27	19	3	3.5	3.5	4.17
27	21	2	3.17	3.83	6.5
27	24	1	4.17	5.83	3.83
27	24	2	8.5	7.83	5.5
27	27	3	2.5	2.5	3.83
27	32	1	4.83	3.5	2.5
27	32	2	3.5	3.83	7.17
28	6	2	2.5	3.5	2.5
28	10	1	2.83	2.5	2.5
28	27	2	2.83	2.83	3.17
28	28	1	2.5	2.5	2.83
28	30	1	2.5	3.83	2.5
28	30	2	2.83	4.17	2.83
28	30	3	5.17	2.83	2.5
28	31	1	2.83	2.5	2.5
28	31	5	2.5	3.17	2.5
28	31	6	2.5	2.5	2.5
29	6	2	2.83	3.83	3.83
29	11	1	2.5	3.17	2.5
29	11	4	9.17	5.83	4.83
29	13	1	3.5	3.17	2.5
29	16	3	3.5	3.83	4.17
29	25	1	5.17	5.17	5.5
29	28	1	2.83	3.5	2.5
29	34	1	3.17	3.83	2.5
30	3	2	2.5	2.5	2.5	QNS	QNS	QNS
30	4	2	3.5	2.5	2.5
30	5	1	3.83	2.5	2.5
30	10	3	3.5	3.5	6.5
30	16	2	3.17	2.5	2.5
30	16	3	3.17	4.17	5.17
30	23	2	5.5	3.5	6.83
30	24	1	3.17	2.5	2.5
30	24	2	10.17	6.17	2.5
30	25	1	2.5	2.5	3.17
30	25	2	4.5	5.83	3.5
30	29	3	3.17	4.17	2.5
30	29	4	4.17	3.17	10.17
30	31	2	3.83	3.83	3.5
31	1	1	4.5	2.5	2.5
31	3	1	4.17	5.5	4.5
31	9	1	2.5	2.5	2.5
31	11	1	2.5	3.83	2.5
31	13	2	2.83	6.83	2.5
31	13	14	6.17	3.5	2.5
31	18	1	10.5	4.17	5.83
31	19	3	2.5	2.5	2.5	QNS	QNS	QNS
31	22	1	4.83	3.5	5.17
32	1	3	2.5	2.5	5.17
32	4	1	2.5	2.5	2.83
32	4	2	2.5	3.17	2.5
32	5	1	5.17	5.5	4.17
32	6	1	2.5	2.5	2.5	QNS	QNS	QNS
32	7	2	2.83	3.17	2.5
32	11	1	5.83	6.5	3.83
32	11	2	7.5	3.83	5.17
32	13	1	4.83	4.83	3.5
32	15	4	4.5	3.5	2.5			QNS
32	16	3	2.5	2.83	3.83
32	16	4	2.5	2.5	4.83
32	22	1	3.83	4.83	2.5
32	23	1	2.5	5.17	2.5
32	23	7	8.17	8.5	2.5
32	24	1	5.17	4.5	5.83
32	24	3	2.5	3.17	3.5
32	26	2	5.5	6.5	4.5
32	26	9	4.17	3.83	4.5
33	2	3	4.17	3.83	7.83
33	9	3	8.5	3.5	2.5
33	18	2	3.5	4.5	5.83
33	30	1	3.17	3.83	2.83
33	33	1	2.5	2.5	2.5	QNS	QNS	QNS
34	3	2	7.83	3.83	2.83
34	11	1	3.17	7.83	7.17
34	13	3	2.83	4.17	3.17
34	14	2	10.17	5.83	3.83
34	14	5	2.5	2.5	2.5	QNS	QNS	QNS
34	16	7	6.5	6.17	5.5
34	29	1	3.83	3.5	2.5
34	33	1	7.83	8.5	3.83
35	1	3	2.5	2.5	2.5	QNS	QNS	QNS
35	5	2	3.5	3.17	4.83
35	13	1	5.5	3.83	4.83
35	13	2	6.17	5.17	3.83
35	16	2	2.5	2.5	2.5	QNS	QNS	QNS
35	17	1	7.17	2.5	2.83
35	18	1	2.5	2.5	2.5	QNS	QNS	QNS
35	21	3	4.5	4.83	6.83
35	31	3	2.83	3.83	2.5
35	31	5	2.83	3.5	2.5
36	1	4	5.17	4.17	5.17
36	1	5	2.5	2.5	2.5	QNS	QNS	QNS
36	2	2	5.5	5.83	3.17
36	2	4	4.5	2.5	3.5
36	5	3	4.5	2.5	2.5
36	10	5	3.83	2.83	3.83
36	19	2	5.5	2.5	3.17
36	20	3	3.83	3.83	3.83
36	27	1	3.5	2.5	2.5			QNS
36	31	3	9.17	6.17	10.17
37	9	1	8.17	3.17	7.83
37	9	2	3.5	5.17	2.83
37	9	3	5.83	5.17	2.5
37	13	2	2.5	3.83	2.5
37	18	2	3.17	2.83	2.5
37	19	1	3.17	3.17	2.5
37	21	1	2.5	2.5	2.5	QNS	QNS	QNS
37	21	2	5.17	4.5	3.5
37	27	1	3.17	3.83	6.17
37	27	2	2.83	3.5	3.5
37	30	1	5.83	2.5	3.83
38	1	4	8.5	8.83	6.83
38	4	1	2.5	2.5	2.5	QNS	QNS	QNS
38	12	2	5.5	5.83	3.83
38	13	1	10.17	7.83	7.17
38	15	3	3.5	2.83	3.17
38	21	1	5.17	5.17	3.83
38	22	2	2.5	2.5	2.5	QNS	QNS	QNS
38	22	6	3.83	6.5	5.5
38	24	2	4.83	4.17	3.83
38	24	4	2.5	2.5	2.5	QNS	QNS	QNS
38	24	8	2.5	2.5	2.5	QNS	QNS	QNS
38	25	2	2.5	2.5	3.5
38	26	3	2.5	2.5	2.5	QNS	QNS	QNS
38	29	1	2.5	2.5	2.5	QNS	QNS	QNS
38	29	2	10.17	6.83	3.5
38	29	3	3.83	2.83	4.17
38	30	1	4.83	2.5	2.5
38	34	1	5.83	9.17	7.17
39	2	2	6.17	9.83	4.17
39	6	1	2.5	3.17	2.5			QNS
39	8	2	4.83	2.83	6.17
39	8	3	5.83	7.17	2.83
39	8	4	4.5	5.17	3.83
39	12	1	3.17	3.5	2.5
39	13	2	3.83	4.83	3.5
39	14	1	2.5	3.83	3.5
39	14	2	6.17	6.17	3.5
39	16	2	3.5	2.5	3.5
39	17	2	5.83	5.83	3.5
39	19	1	3.5	3.5	4.5
39	20	1	3.5	4.83	2.5
39	20	2	3.5	3.5	3.83
39	20	3	2.5	9.17	8.17
39	21	6	3.17	3.83	2.5			QNS
39	28	1	2.83	2.5	3.17
39	33	4	3.5	4.17	2.5
39	34	2	5.5	4.5	3.5
40	2	1	3.83	2.5	2.5
40	2	2	3.17	3.83	3.5
40	3	1	5.17	4.5	2.5
40	3	2	2.83	3.5	2.83
40	14	1	3.5	4.17	2.83
40	20	2	4.17	5.17	10.5
40	20	3	3.5	2.5	3.83
40	24	1	3.17	3.17	2.5
40	30	1	2.5	2.83	2.5
40	30	2	3.17	2.83	2.5
40	32	1	2.5	4.5	2.5
40	32	2	3.83	2.5	2.5
40	34	1	4.17	2.5	2.5
40	34	2	2.5	2.5	2.5
41	6	1	4.83	6.5	3.5
41	7	2	2.5	3.5	2.5
41	12	2	3.83	4.17	2.5
41	19	2	3.17	4.83	6.5
41	19	3	2.5	4.17	3.5
41	20	2	5.17	6.5	2.83
41	26	3	6.17	4.17	4.5
41	27	1	2.5	2.5	2.5	QNS	QNS	QNS
41	28	1	3.5	3.83	3.17
41	28	3	3.83	3.83	3.83
42	5	1	4.5	3.5	5.17
42	8	1	4.17	5.17	2.5			QNS
42	8	2	3.83	4.17	2.5
42	19	1	4.17	5.17	4.17
42	19	2	2.5	2.5	2.5
42	19	4	5.17	7.5	2.5
42	20	3	6.5	9.5	5.83
42	22	1	5.5	5.5	2.5
42	23	1	2.5	3.17	3.5
42	30	1	2.5	3.17	2.5
42	33	2	6.83	8.17	4.5
42	34	2	6.5	3.83	3.17
43	3	1	3.17	2.5	2.5
43	7	2	5.5	3.5	3.83
43	7	6	2.83	2.5	3.17
43	8	1	3.83	3.17	5.17
43	8	2	4.17	2.5	2.5			QNS
43	18	1	6.83	8.17	2.83
43	19	1	4.83	2.5	2.5
43	23	1	3.83	3.5	2.5
43	24	3	4.5	3.17	2.5
43	27	1	4.83	3.83	7.17
43	27	2	4.83	6.83	3.5
43	33	2	6.17	6.17	2.5
44	1	1	5.5	5.5	5.83
44	1	12	2.5	2.5	2.5
44	1	13	4.83	8.5	7.83
44	6	1	3.83	3.17	5.83
44	6	10	3.5	2.83	2.5
44	11	2	2.5	2.5	2.5	QNS	QNS	QNS
44	12	2	3.17	4.17	3.5
44	20	1	6.5	4.83	2.5
44	20	2	4.83	4.83	5.17
44	27	3	2.5	2.5	2.5	QNS	QNS	QNS
44	31	3	2.5	2.5	5.83
44	33	1	2.5	3.5	4.83
44	33	2	3.5	5.83	4.17
45	1	1	5.17	10.5	2.5
45	3	2	10.17	10.5	3.83
45	7	4	3.17	2.5	2.5
45	8	1	3.17	2.5	2.5
45	8	2	4.5	2.83	3.17
45	14	1	3.17	2.5	6.17
45	15	1	2.83	2.5	2.5
45	17	1	2.5	7.83	2.5
45	30	1	2.5	2.5	2.5	QNS	QNS	QNS
45	30	3	3.5	3.17	2.83
46	2	1	5.83	3.17	3.5
46	6	1	2.5	2.83	2.5
46	13	2	5.17	5.17	3.17
46	15	1	4.5	2.83	2.5
46	15	2	4.17	3.5	4.83
46	16	1	6.17	2.5	3.83
46	18	2	5.5	4.83	6.83
46	24	1	3.17	3.83	4.17
46	24	2	2.5	2.5	2.5	QNS	QNS	QNS
46	25	2	3.83	3.17	2.5
46	27	1	2.83	2.83	2.5
46	27	2	10.5	3.17	6.83
46	30	1	3.5	2.5	2.5
46	32	3	4.17	4.5	4.5
47	1	3	3.17	5.5	4.5
47	2	2	2.5	2.5	2.5
47	20	2	3.5	3.83	4.17
47	28	1	3.5	2.5	2.5
47	28	2	3.17	2.5	3.5
47	28	4	4.5	2.5	2.5
47	31	1	3.83	6.17	2.5			QNS
48	2	3	3.17	2.5	2.5
48	9	1	5.5	3.17	2.5
48	10	2	4.5	4.83	4.5
48	13	1	2.83	3.83	6.5
48	15	1	3.17	2.5	3.83
48	15	2	2.5	2.5	2.5
48	15	5	2.5	2.5	2.5	QNS	QNS	QNS
48	19	8	4.17	4.17	4.83
48	21	4	3.5	3.83	2.5
48	24	3	2.5	2.5	2.83
48	28	3	6.5	3.5	2.5
48	33	1	3.5	5.17	5.17
49	2	2	5.83	3.17	3.17
49	4	1	2.5	2.5	2.5	QNS	QNS	QNS
49	5	2	4.17	5.17	3.5
49	25	2	3.83	4.5	2.83
49	27	3	2.5	2.5	2.5
49	28	2	3.83	4.5	3.17
49	31	1	2.5	2.5	2.83
49	31	3	4.17	2.5	2.5
49	32	2	2.5	4.5	5.17
50	6	1	6.5	6.17	5.17
50	9	3	10.5	3.83	2.5
50	9	4	3.83	3.17	3.17
50	14	1	6.17	3.5	2.5
50	19	1	4.83	3.5	6.5
50	19	2	4.17	5.5	3.83
50	19	3	2.5	2.5	2.5	missing	missing	missing
50	19	14	4.83	2.5	2.83
50	23	2	5.83	8.17	6.17
50	23	3	5.17	6.5	3.83
50	23	7	7.5	6.5	7.17
50	29	4	7.83	4.17	2.5
50	32	2	5.17	5.17	5.5
50	33	3	3.5	5.17	5.17
50	33	5	5.17	4.83	5.83
50	34	2	7.17	3.83	3.5
51	3	1	2.83	3.17	2.5
51	5	1	2.5	2.5	5.83
51	5	2	2.5	2.83	2.5
51	14	1	3.5	6.5	3.83
51	15	1	3.17	2.5	5.5
51	25	1	2.5	2.5	2.83
51	25	3	2.5	2.83	2.5
51	25	10	2.5	3.5	2.5
51	26	2	2.5	4.83	2.5
51	31	2	2.5	3.5	2.5
51	31	7	2.5	2.5	3.17
51	32	2	4.17	4.83	3.5
52	3	3	2.5	2.5	2.5
52	5	2	2.5	2.5	2.5	QNS	QNS	QNS
52	5	4	3.5	2.5	4.83
52	8	4	2.5	2.83	2.5
52	8	5	4.17	2.5	2.5
52	10	1	3.5	2.5	3.83
52	11	9	5.17	2.5	2.5
52	17	1	10.17	6.17	3.5
52	22	1	5.83	3.17	2.83
52	25	4	3.5	2.83	2.5
52	32	2	3.83	4.83	3.5
52	34	1	3.5	4.17	4.17
52	34	8	2.5	3.83	3.17
53	10	1	2.83	3.5	4.83
53	32	2	5.5	5.83	2.5
54	2	2	2.83	3.5	3.5
54	5	1	7.5	6.83	2.5
54	5	2	6.83	10.17	6.17
54	5	3	3.83	2.5	2.5
54	5	5	2.5	2.5	2.5	QNS	QNS	QNS
54	7	2	6.5	7.83	2.5
54	10	1	4.5	3.83	3.5
54	14	4	6.5	5.5	2.5
54	15	2	5.83	4.5	7.5
54	17	5	5.83	2.5	2.5
54	21	4	2.5	2.5	2.5
54	21	5	2.5	2.5	2.5	QNS	QNS	QNS
54	23	2	7.17	3.5	2.83
54	23	9	3.5	5.17	3.5
54	25	3	6.83	4.17	8.5
54	32	1	6.83	3.83	2.5
54	32	2	6.5	7.5	8.17
54	34	1	6.5	3.5	4.17
55	1	1	2.83	4.17	3.83
55	3	1	2.5	3.17	2.5
55	6	4	6.17	5.17	6.83
55	6	6	2.83	2.5	3.5
55	6	12	2.5	2.5	2.83
55	8	1	4.17	2.83	4.5
55	14	4	7.83	4.17	3.83
55	15	1	5.5	4.83	2.5
55	16	1	6.5	2.83	2.5
55	16	4	2.83	2.5	3.5
55	18	2	5.17	3.5	5.17
55	18	3	3.83	3.17	6.17
55	30	1	5.17	2.5	2.5
55	30	2	7.5	4.83	3.5
55	31	3	4.5	5.5	4.5
55	33	1	4.83	6.5	4.5
55	33	3	8.5	7.5	2.5
55	34	1	5.17	4.5	7.17
55	34	2	2.5	3.5	5.83
55	34	3	2.5	2.5	4.83
56	6	1	3.17	2.5	2.5
56	7	2	2.83	2.5	2.5
56	10	2	4.17	3.5	4.83
56	14	2	3.5	3.83	2.5
56	25	2	2.83	3.17	2.5				Sample not processed in run 1
56	32	1	2.5	2.5	2.5
57	12	1	2.5	2.5	3.17
57	12	2	2.5	2.5	2.5
57	14	1	2.83	3.17	2.5
57	15	4	2.5	2.5	2.5
57	20	2	2.5	3.83	3.17
57	24	2	2.5	2.83	2.5
57	28	2	3.5	3.83	2.5
58	2	1	4.5	3.83	2.83
58	3	1	4.5	3.5	2.83
58	8	3	2.83	3.83	2.5
58	12	1	3.17	2.5	2.5
58	13	1	3.17	2.5	3.17
58	19	1	3.83	4.5	2.5
58	19	2	8.5	3.5	4.17
58	20	1	3.5	3.17	2.5			QNS
58	21	1	3.5	4.17	2.5
58	22	1	4.5	4.5	3.83
58	27	1	6.17	5.83	3.5
59	1	3	5.17	5.17	6.83
59	1	4	8.83	5.83	7.83
59	10	1	3.5	3.5	3.5
59	10	2	2.5	5.5	2.5
59	13	2	6.83	3.83	4.17
59	15	1	7.83	5.83	4.83
59	15	2	4.83	4.5	2.83
59	18	1	3.17	2.5	2.5
59	21	1	5.83	4.5	3.83
59	25	1	4.5	3.83	4.5
59	28	4	4.5	5.5	2.5
60	2	2	2.5	2.5	3.17
60	3	1	2.5	2.5	2.5	QNS	QNS	QNS
60	3	2	4.17	4.5	7.17
60	3	4	4.5	5.17	5.5
60	3	5	3.5	4.17	8.5
60	4	3	6.5	2.5	2.5
60	6	1	6.5	5.5	2.5
60	8	4	2.83	2.5	2.5
60	10	2	2.5	2.5	2.5
60	10	3	8.83	3.17	3.5
60	11	1	3.17	2.5	2.5
60	11	4	2.5	2.5	2.83
60	14	2	3.17	5.5	5.5
60	20	1	3.17	4.83	5.5
60	20	3	5.17	5.83	10.5
60	22	2	3.17	5.17	2.5
60	23	1	2.5	2.5	2.5	QNS	QNS	QNS
60	23	4	4.5	5.17	3.17
60	26	2	3.83	4.83	3.17
60	26	3	7.5	3.17	2.83
60	29	4	2.5	2.5	2.5
61	2	4	3.5	3.83	2.5
61	3	3	2.5	3.5	2.5
61	12	3	5.5	5.17	2.5
61	12	4	2.5	2.5	2.5
61	12	8	5.17	3.83	2.5
61	15	2	4.17	5.5	5.5
61	16	2	4.17	2.83	2.5
61	18	1	3.17	2.83	2.5
61	19	2	3.5	4.83	5.5
61	19	3	3.5	4.5	3.17
61	23	2	5.5	2.83	5.5
61	25	1	5.83	3.83	2.5
61	25	2	3.5	3.5	3.5
61	25	3	2.5	3.17	2.83
61	28	1	2.5	2.5	2.5	QNS	QNS	QNS
61	31	6	2.83	4.5	2.5
62	11	1	3.17	3.5	2.83
62	26	1	9.5	9.83	3.17
62	27	2	3.17	3.83	2.5
62	29	2	2.5	2.5	2.5	QNS	QNS	QNS
62	30	2	2.5	2.5	2.5	QNS	QNS	QNS
63	1	1	2.5	3.5	2.5
63	1	3	4.5	2.5	3.5
63	1	4	6.5	9.5	2.5
63	2	2	2.5	3.5	2.5
63	3	1	2.5	2.5	2.5	QNS	QNS	QNS
63	11	2	3.5	3.17	5.83
63	15	1	3.5	4.83	2.5
63	15	2	5.5	7.17	3.17
63	20	2	3.83	4.5	3.83
63	20	3	2.5	2.5	2.5
63	21	2	5.17	3.83	2.83
63	24	5	3.5	3.5	2.5
65	3	5	5.83	4.5	10.17
65	3	9	2.5	2.5	2.5	QNS	QNS	QNS
65	5	4	4.83	2.5	2.5
65	9	4	7.5	6.5	3.5
65	18	3	4.5	2.83	4.83
65	20	2	4.5	6.17	3.5
65	22	2	3.17	3.17	3.17
65	23	4	2.5	2.5	2.5	QNS	QNS	QNS
65	25	2	3.17	2.5	4.17
65	32	2	4.17	2.5	7.5
65	33	8	7.5	5.83	3.17
65	34	9	6.17	5.83	2.5
65	34	10	10.5	4.17	2.5
65	34	11	6.83	5.17	2.5
65	34	14	6.83	6.17	2.5
66	1	1	2.5	3.5	2.83
66	8	1	2.5	2.5	2.5	QNS	QNS	QNS
66	8	2	5.17	3.5	3.83
66	8	4	3.5	3.5	2.83
66	11	1	7.83	7.83	3.5
66	22	1	2.83	3.5	4.17
66	30	1	7.5	5.83	5.17
66	33	1	4.5	5.5	6.83
66	34	1	3.5	4.83	5.83
67	1	6	7.5	5.83	7.5
67	8	1	3.5	3.17	7.5
67	9	3	4.5	5.5	3.5
67	15	3	2.5	4.5	4.83
67	18	2	4.17	2.5	6.83
67	27	2	3.83	2.5	5.83				Missing sample from run 1 replaced with results from run 2
67	28	2	3.5	4.17	5.5
67	32	2	3.17	2.5	3.17
68	3	3	4.5	2.5	2.5
68	6	1	2.5	2.5	2.5	QNS	QNS	QNS
68	11	2	2.5	2.5	2.5
68	15	1	3.5	2.5	2.5
68	15	6	2.5	3.17	2.83				Missing sample from run 1 replaced with results from run 2
68	16	2	2.5	2.5	2.5
68	16	4	3.83	3.83	8.17
68	21	2	7.17	9.83	2.83
68	26	1	2.83	2.5	2.5
68	31	1	4.5	2.5	2.83
69	3	1	6.17	3.5	2.5
69	4	1	5.5	3.17	2.5
69	7	2	7.17	4.83	3.17
69	10	2	3.5	3.83	2.5
69	20	1	5.5	6.83	3.5
69	21	7	5.83	5.5	5.5
69	23	1	2.5	2.5	2.5	QNS	QNS	QNS
69	24	1	2.5	2.5	2.5	QNS	QNS	QNS
69	24	7	6.5	6.17	5.17
69	27	1	8.83	3.83	3.5
69	27	2	2.83	3.83	4.5
69	28	1	4.17	4.83	6.17
69	28	2	5.83	3.5	5.5
69	28	3	4.17	4.83	4.5
69	31	1	2.5	2.5	2.5	QNS	QNS	QNS
69	31	2	6.5	2.5	2.83
69	33	5	5.5	3.83	4.83
71	5	1	2.83	3.83	2.5
71	6	1	2.5	2.5	2.5
71	7	2	2.5	3.5	4.5				Missing sample from run 1 replaced with results from run 2
71	11	1	2.83	3.17	3.83
71	13	3	5.17	6.5	2.5
71	19	7	5.5	5.5	3.83
71	20	1	4.83	3.5	2.5
71	20	2	6.17	5.83	5.83
71	22	2	2.5	2.5	2.5	missing	missing	missing
71	22	6	6.5	2.5	5.5
71	24	1	2.5	2.5	2.5	QNS	QNS	QNS
71	28	1	2.5	2.5	2.5	QNS	QNS	QNS
72	1	2	3.17	6.5	5.83
72	15	2	6.17	7.17	6.83
72	17	1	2.5	3.17	3.83
72	17	3	6.83	8.83	8.83
72	20	1	3.5	2.5	3.5
72	26	4	2.5	2.83	3.17
72	26	6	6.83	4.5	3.5
72	27	2	2.5	3.17	2.5
72	34	3	2.83	4.83	2.5
72	34	5	3.83	3.83	2.5
72	34	6	2.5	2.5	2.5	QNS	QNS	QNS
74	9	2	3.83	3.5	9.5
74	9	3	2.5	7.83	5.17
74	10	1	4.17	4.5	3.83
74	17	2	3.5	2.83	2.5
74	27	1	8.17	3.83	2.5
74	27	2	2.5	2.5	2.5
74	33	1	4.83	4.5	2.5
75	2	3	2.5	2.5	3.5
75	5	2	4.17	4.5	4.17
75	12	1	3.5	4.83	4.5
75	21	2	3.17	2.5	2.5
75	21	3	2.5	2.5	3.5
75	27	1	6.5	3.5	3.5
75	27	2	3.5	3.83	2.5
75	32	1	2.5	2.83	3.17
76	5	3	3.17	3.17	3.5
76	5	4	5.17	4.5	2.5
76	7	5	4.17	3.83	7.5
76	11	1	2.5	2.5	2.5	QNS	QNS	QNS
76	12	6	5.17	5.5	2.5
76	15	2	2.5	3.17	2.5
76	19	2	4.17	5.17	3.83
76	24	1	5.17	4.17	4.83
76	25	1	8.17	3.17	9.83
76	25	2	3.5	5.5	4.17
76	25	4	3.5	5.83	2.5			QNS
76	32	2	5.5	5.83	8.5
76	33	1	2.5	2.5	2.83
77	3	1	6.5	6.17	3.5
77	3	2	2.5	3.17	3.5
77	5	1	5.17	6.5	4.83
77	5	2	10.17	7.5	8.17
77	13	3	3.83	5.5	2.5
77	16	1	7.17	6.17	2.83
77	16	2	3.83	2.5	2.5
77	18	2	2.83	2.5	2.5
78	4	1	3.17	4.5	4.17
78	4	2	4.5	6.17	3.83
78	8	1	3.83	4.5	2.5
78	9	1	3.5	3.5	3.83
78	9	2	3.5	5.83	2.5
78	12	2	10.5	10.5	6.17
78	14	2	2.5	3.5	2.5			QNS
78	16	1	3.5	2.5	3.17
78	20	5	3.83	3.5	2.5
78	25	2	2.5	2.5	2.5	QNS	QNS	QNS
78	25	3	5.5	5.17	3.17
78	28	2	2.5	2.5	2.5	QNS	QNS	QNS
79	6	2	4.17	4.83	2.5
79	19	2	3.17	4.17	2.5
79	27	3	3.17	3.17	4.5
79	28	1	2.5	2.83	2.5
79	28	2	2.5	2.83	2.5
79	29	2	2.83	2.83	2.83
80	5	2	2.83	5.5	10.5
80	9	2	9.17	6.5	8.17
80	14	1	4.17	4.17	5.5
80	15	2	5.5	6.5	4.17
80	23	5	2.5	2.5	2.5
80	24	1	2.5	2.5	2.5
80	24	2	4.17	6.17	2.5
80	25	2	4.5	2.83	3.5
80	26	1	2.83	2.5	2.5
80	26	2	2.83	4.17	4.83
80	29	2	3.17	3.17	2.5
80	31	1	2.83	2.83	2.83
80	31	2	3.5	2.5	2.5
80	32	2	4.17	6.5	4.5
81	5	2	4.83	5.83	8.83
81	6	1	7.5	4.17	2.5
81	10	1	3.5	4.83	4.5
81	11	3	2.5	2.5	2.5	QNS	QNS	QNS
81	16	2	2.83	2.5	2.5
81	20	1	2.5	2.5	2.5	QNS	QNS	QNS
81	21	2	6.17	9.5	3.83
81	21	3	4.83	7.17	6.5
81	21	7	6.17	6.5	2.83
81	28	2	2.5	2.5	2.5	QNS	QNS	QNS
81	34	3	5.5	3.5	6.17
81	34	4	5.83	5.83	4.17
82	2	1	5.17	3.17	6.17
82	3	1	6.17	8.5	6.83
82	5	2	3.5	3.5	3.83
82	7	1	6.5	4.5	4.17
82	7	2	3.5	4.83	3.17
82	9	2	4.17	9.83	3.5
82	12	1	4.5	5.17	7.17
82	19	2	2.5	2.5	2.5
82	21	2	3.83	2.5	3.83
82	25	2	7.17	2.5	3.5
83	4	3	2.5	3.83	2.83
83	8	1	3.83	2.5	2.5			QNS
83	10	2	2.5	2.5	2.5	QNS	QNS	QNS
83	14	2	4.17	5.5	2.5
83	14	3	6.17	3.83	3.5
83	17	1	5.83	2.5	3.83
83	25	1	7.17	6.17	3.83
83	26	2	2.5	3.5	2.83
83	26	3	4.17	2.5	6.17
83	29	1	4.17	2.83	2.5
83	29	2	2.5	2.5	2.5	QNS	QNS	QNS
83	29	3	5.83	6.83	4.17
84	1	7	5.17	4.83	2.5
84	11	1	6.5	6.83	4.5
84	15	2	3.5	3.83	2.83
84	27	1	3.83	2.5	3.17
84	32	1	2.5	5.17	3.17
85	1	1	4.5	5.5	4.17
85	1	2	3.17	2.83	2.5
85	2	1	3.5	4.17	4.5
85	6	2	5.5	6.5	4.5
85	13	9	9.17	2.83	2.83
85	16	2	6.17	5.83	3.83
85	19	3	2.5	2.5	2.5	QNS	QNS	QNS
85	20	2	6.17	2.83	3.5
85	23	1	3.5	3.17	5.17
85	23	2	5.83	9.17	5.83
85	23	3	2.5	2.5	2.5
85	29	2	2.5	2.5	2.5	QNS	QNS	QNS
85	32	1	9.83	2.5	2.5
86	1	8	2.5	2.5	2.5
86	4	2	3.17	4.17	3.5
86	10	1	3.17	4.17	2.83
86	13	2	2.5	3.17	2.83
86	14	3	3.17	3.83	4.5
86	24	1	3.5	3.17	2.5
86	24	2	3.83	2.5	2.5
86	24	5	2.5	2.5	2.5
86	31	2	2.5	2.83	2.5
86	32	1	2.5	2.83	2.5
86	32	3	2.5	3.17	2.5
87	6	2	2.5	3.5	2.5
87	6	4	2.5	2.5	2.5
87	15	1	7.83	3.83	5.17
87	15	4	2.5	3.5	2.5
87	17	5	3.5	3.17	3.5
87	17	6	3.5	3.5	3.5
87	19	1	3.83	5.83	3.17
87	19	2	4.5	4.17	2.5
87	20	1	2.5	2.83	5.5
87	25	5	4.5	3.17	3.17
87	26	3	2.5	5.17	2.5
87	27	1	5.17	2.5	2.83
87	27	2	6.17	4.83	3.83
87	27	5	3.83	2.5	2.5
87	29	2	3.5	4.5	3.5
87	31	2	7.17	9.5	2.83
87	33	1	2.83	2.83	2.5
87	33	2	2.5	3.83	7.17
88	1	1	2.5	2.5	6.83
88	4	1	4.83	6.17	5.5
88	8	1	2.5	3.17	2.5
88	8	2	2.5	3.17	4.83
88	8	3	3.5	3.5	2.83
88	10	3	2.5	2.5	2.5
88	14	1	4.83	3.17	4.83
88	14	4	3.5	3.5	2.5
88	14	5	3.5	3.83	3.83
88	22	1	3.83	5.17	3.17
88	23	2	4.17	5.83	4.17
88	23	9	3.17	3.5	3.5
88	24	2	4.83	4.83	2.83
88	24	3	3.5	3.17	2.5
88	26	1	4.5	2.5	4.17
88	26	2	3.83	5.5	7.5
88	31	1	3.5	3.5	5.5
88	31	2	2.5	2.5	2.5
88	32	5	2.83	6.5	8.83
88	34	3	2.83	5.17	3.5
89	1	2	4.83	4.17	2.5			QNS
89	5	2	3.5	3.83	2.5
89	9	1	4.83	5.5	3.5
89	9	4	2.5	2.5	2.5
89	12	2	3.17	4.83	3.5
89	16	2	2.5	2.5	2.5	QNS	QNS	QNS
89	20	1	4.17	2.5	2.5
89	20	2	2.5	2.5	2.5
89	24	3	2.5	2.5	2.5	QNS	QNS	QNS
89	25	3	3.5	3.5	3.83
89	34	1	3.5	4.17	3.83
90	7	1	2.5	2.5	3.5
90	7	2	5.5	5.17	3.5
90	9	2	2.5	2.5	2.5
90	12	2	2.83	3.17	2.5
90	12	3	2.5	2.5	6.5
90	12	12	3.17	4.5	3.5				Samples not processed in run 1
90	16	3	2.5	2.5	2.5	missing	missing	missing
90	17	2	2.5	3.17	2.5			QNS
90	18	1	2.5	2.83	2.5
90	18	2	2.5	3.5	2.5
90	19	1	3.17	5.17	7.17
90	27	2	4.83	4.5	2.5
90	30	1	2.5	2.5	2.5
91	6	2	4.5	3.83	2.5
91	8	3	4.83	5.5	6.83
91	11	1	2.83	3.83	2.5
91	17	2	3.5	7.5	3.83
91	18	4	4.5	3.83	9.17
91	25	1	4.17	2.5	2.5
92	6	1	2.5	2.5	2.5
92	14	1	3.5	2.83	2.5
92	14	2	6.83	7.5	5.83
92	15	2	2.5	2.5	2.5	QNS	QNS	QNS
92	15	3	3.83	5.17	4.5
92	17	1	3.5	4.17	3.5
92	17	2	3.17	3.5	3.5
92	19	1	2.83	7.83	4.5
92	20	3	2.5	2.5	2.5
92	22	1	10.17	7.5	5.83
92	25	3	4.5	4.5	3.83
92	26	2	5.83	8.5	2.5
92	31	2	2.83	5.5	3.5
92	34	1	3.83	5.5	2.5			QNS
93	1	2	5.83	5.83	8.5
93	1	3	2.5	2.5	2.5
93	15	3	2.5	8.5	2.5			QNS
93	15	4	4.17	2.5	2.5			QNS
93	18	1	5.83	4.83	4.83
93	21	2	3.5	2.5	2.5
93	25	1	2.5	2.5	3.5
93	26	2	3.5	2.5	6.17
93	31	1	4.17	5.5	3.5
93	31	2	3.5	4.5	2.83
93	32	2	3.5	6.17	3.17
93	34	1	2.5	3.17	2.5
94	18	2	4.17	2.83	4.17
94	18	9	3.5	2.5	4.17
94	20	1	2.5	2.5	2.5
94	20	10	2.5	2.5	2.5	QNS	QNS	QNS
94	25	1	2.5	2.5	2.5	missing	missing	missing
94	26	1	3.83	3.83	2.5
94	30	1	3.17	3.17	2.5
94	30	2	2.5	2.5	2.5	QNS	QNS	QNS
94	34	2	4.5	3.83	5.83
95	7	2	8.83	3.83	6.83
95	8	1	4.5	7.5	4.5
95	10	3	2.5	5.17	2.5			QNS
95	22	1	4.83	3.5	4.5
95	22	2	2.5	2.5	2.5	QNS	QNS	QNS
95	23	2	3.5	4.5	4.5
95	25	2	6.83	4.5	4.83
95	27	2	4.83	3.83	2.5
95	28	1	3.5	3.17	2.5
95	30	2	6.5	10.5	9.5
95	34	2	2.83	2.5	2.83
96	2	1	2.5	3.17	2.83
96	2	2	2.83	3.17	2.5
96	16	2	3.5	3.5	2.5
96	16	3	2.5	2.5	3.17
96	20	1	2.5	2.5	2.5	QNS	QNS	QNS
96	20	3	4.17	5.17	6.83
96	21	1	6.17	3.5	3.5
96	21	3	2.5	2.5	2.5	QNS	QNS	QNS
96	24	2	2.5	2.5	4.5
96	25	3	3.17	2.5	3.5
96	26	1	2.83	3.17	3.83
96	27	2	4.5	5.17	3.17
96	32	2	2.5	2.83	2.5
96	32	3	3.17	2.5	2.5
96	33	1	2.5	4.83	3.17
96	33	2	2.5	2.5	2.5
96	34	1	3.5	5.83	4.17
96	34	2	8.83	8.83	5.17
97	2	2	4.5	2.5	3.17
97	4	1	2.5	2.5	3.17
97	5	4	4.17	4.17	3.5
97	7	4	6.5	3.83	2.83
97	11	3	6.17	10.5	4.5
97	12	2	3.5	2.5	2.5
97	17	3	4.5	4.17	2.5
97	20	3	3.17	2.83	2.5
97	21	3	2.5	2.5	2.5
97	23	1	2.5	2.5	2.5
97	23	2	3.5	2.83	2.5
97	23	3	2.5	2.83	5.5
97	27	2	5.83	6.83	2.5
97	27	5	4.17	4.83	2.5
97	30	5	5.5	3.83	3.83
98	5	1	3.5	4.83	2.5
98	7	1	4.83	5.17	3.83
98	7	2	3.83	5.5	2.5
98	11	2	2.5	2.5	2.5	QNS	QNS	QNS
98	17	1	3.83	4.17	2.5				Missing sample from run 1 replaced with results from run 2
98	17	2	3.5	3.5	4.5
98	22	2	3.5	4.83	4.17
98	24	1	4.17	2.5	5.5
98	26	2	4.17	4.5	5.5
99	1	1	6.17	4.17	2.5
99	13	2	3.83	4.17	2.5
99	13	3	2.83	7.17	2.5
99	15	2	4.83	3.17	6.17
99	19	1	5.5	4.17	2.5
99	26	2	4.17	3.17	3.17
100	3	2	4.17	3.5	5.17
100	7	3	4.5	4.5	2.5
100	11	2	4.83	4.5	3.83
100	11	9	4.5	6.17	9.5
101	7	3	3.17	2.83	2.5
101	8	2	2.5	2.5	2.5
101	9	2	4.5	4.5	2.5
101	9	4	3.5	5.17	3.5
101	9	5	5.17	4.83	3.83
101	12	3	4.17	3.5	2.5
101	12	4	2.83	2.5	7.17
101	13	1	4.5	5.5	2.5
101	18	2	5.5	5.5	4.17
101	20	3	2.5	2.5	2.5
101	24	1	3.5	4.83	3.5
101	27	3	2.5	2.5	2.5			QNS
101	27	4	2.5	6.5	5.83
101	28	1	3.17	3.17	2.5
101	28	2	4.17	3.83	3.83
101	28	4	2.5	2.83	2.5
101	28	7	3.17	3.5	2.5
101	29	2	2.83	3.5	2.5
101	30	1	3.5	3.5	3.17
101	30	2	2.5	2.83	4.17
101	30	7	4.17	6.17	3.5
101	30	8	2.5	2.83	2.5
102	2	1	3.17	4.17	2.5
102	2	4	4.17	3.17	2.5
102	2	5	2.5	2.5	2.5
102	4	2	10.5	8.83	2.5
102	6	5	2.5	2.5	2.5
102	8	3	7.17	6.83	3.5
102	9	2	2.5	4.17	3.5
102	9	3	2.5	2.5	2.5
102	16	1	3.5	2.5	2.5
102	18	2	5.17	3.83	2.5
102	22	2	3.83	6.5	3.83
102	26	2	4.5	2.5	2.5			QNS
102	26	3	2.5	2.5	2.5
103	3	2	9.5	5.17	2.5
103	3	4	7.5	3.5	2.5
103	5	3	6.5	3.5	3.83
103	5	5	5.5	6.83	7.5
103	19	2	5.17	6.5	2.5
103	20	2	4.5	2.5	2.5			QNS
103	22	1	5.17	5.5	7.83
103	25	1	5.5	6.83	2.83
104	3	1	3.5	3.5	2.5
104	3	2	3.83	3.83	9.17
104	13	1	3.5	3.83	4.17
104	15	2	3.83	3.5	3.17
104	15	3	5.83	2.5	3.17
104	18	2	10.17	5.17	4.17
104	19	1	5.5	2.5	3.5
104	19	2	6.5	4.17	4.17
104	19	5	6.17	4.17	10.17
104	19	6	6.17	4.83	6.17
104	25	1	5.83	4.17	2.5
104	27	3	2.5	3.17	3.17
104	29	2	3.5	2.83	2.83
104	31	1	2.5	2.5	2.5	QNS	QNS	QNS
104	31	5	3.5	3.5	3.5
104	32	1	3.17	3.17	3.5
104	32	3	3.5	6.83	3.5
104	32	4	4.5	4.5	2.5
105	4	1	2.5	2.5	2.5
105	7	1	6.83	5.5	2.5
105	7	2	5.83	6.5	3.5
105	9	1	3.17	2.5	2.5
105	9	2	3.5	4.83	6.5
105	15	2	2.5	3.83	6.17
105	15	3	4.83	2.5	2.5
105	23	2	5.17	3.83	4.17
105	25	1	3.17	2.5	2.5
105	30	1	4.17	2.83	4.83				Missing sample from run 1 replaced with results from run 2
105	32	2	3.17	3.5	2.83
106	3	1	2.5	2.5	2.5	QNS	QNS	QNS
106	6	2	3.83	3.5	2.5
106	12	2	4.17	5.83	3.17
106	13	1	2.5	3.17	2.5
106	13	2	6.17	4.5	2.83
106	17	1	6.83	3.17	3.17
106	17	2	2.5	3.5	2.5
106	18	1	2.5	2.5	2.5	QNS	QNS	QNS
106	20	2	3.17	4.17	2.5
106	24	1	3.17	3.17	2.5
106	24	2	7.17	4.17	3.5
106	31	1	5.17	4.5	3.17
106	34	1	4.5	3.5	3.17
107	15	2	6.17	5.17	4.5
107	16	2	2.5	2.5	2.5
107	22	2	2.5	2.5	2.5	QNS	QNS	QNS
107	23	2	4.83	3.5	2.5
107	24	2	9.5	7.83	3.83
107	27	1	5.83	6.17	4.5
107	31	1	3.17	2.5	2.5
107	33	3	6.83	8.83	2.5
108	1	2	3.83	3.17	3.83
108	1	5	6.83	6.83	5.5
108	3	2	2.5	2.5	2.5	QNS	QNS	QNS
108	6	2	6.5	4.5	3.17
108	11	1	4.17	2.83	2.5
108	13	2	2.5	2.5	4.83
108	15	2	2.5	3.5	4.83
108	17	3	4.17	4.17	4.5
108	32	2	3.5	7.17	3.5
109	3	4	5.17	3.17	3.5
109	4	1	2.5	2.5	2.5	QNS	QNS	QNS
109	5	1	3.83	2.5	2.5
109	17	4	2.5	3.17	2.5
109	24	2	2.83	4.17	6.83
109	25	3	4.5	3.17	5.17
109	28	2	3.5	4.83	4.5
110	11	5	6.5	2.5	2.5
110	34	3	2.5	2.5	2.5	QNS	QNS	QNS
110	34	4	2.5	2.5	2.5	QNS	QNS	QNS
111	4	1	3.83	5.5	2.83
111	4	2	2.5	3.17	6.5
111	4	3	4.5	3.17	3.17
111	4	4	4.5	5.5	4.17
111	6	1	3.5	3.17	2.5
111	25	1	2.5	3.17	3.83
111	29	1	8.17	4.17	4.5
111	30	2	5.5	7.5	7.17
111	34	1	4.17	4.83	7.17
112	22	2	3.17	2.83	2.83
112	27	1	7.5	5.17	4.83
112	28	1	2.83	3.17	5.17
112	32	2	2.5	2.5	2.5
113	6	3	2.5	4.17	2.5
113	6	5	3.5	3.5	2.5
113	10	1	2.83	4.17	2.5
113	11	2	7.5	5.83	2.83
113	11	3	3.5	5.17	2.5			QNS
113	11	5	2.5	3.17	2.5
113	14	1	2.5	3.5	2.5
113	15	1	3.17	3.5	6.5
113	18	2	3.83	3.83	2.5
113	22	1	3.83	2.83	3.17
113	23	2	2.5	2.83	3.17
113	26	1	3.5	2.5	2.5
113	27	1	2.5	2.5	2.5
113	30	1	5.17	6.83	2.83
113	32	2	5.83	7.83	2.83
113	33	2	9.83	7.5	2.5
114	3	2	3.5	3.5	6.17
114	6	2	2.5	2.5	2.5	QNS	QNS	QNS
114	9	1	2.5	2.5	3.5
114	16	1	3.17	3.5	3.5
114	16	2	2.5	5.5	2.83
114	23	2	3.5	3.83	2.5
114	25	4	2.5	3.5	2.5
114	27	1	2.5	2.5	2.5	QNS	QNS	QNS
114	27	3	2.5	3.17	3.5
114	32	3	5.17	2.5	4.17
114	32	12	5.5	10.5	10.5
115	1	5	2.5	2.5	2.5	QNS	QNS	QNS
115	1	11	7.83	4.5	5.5
115	2	1	4.5	4.83	3.17
115	8	1	6.17	5.83	4.83
115	9	2	4.83	3.5	2.5
115	16	2	5.83	4.17	2.83
115	19	5	6.83	4.83	2.5
115	19	6	4.83	4.17	3.83
115	19	7	2.5	2.83	3.17
115	20	3	10.5	3.5	2.5
115	27	4	5.5	5.17	3.17
115	31	15	9.83	3.83	5.83
116	2	2	2.83	4.17	7.17
116	4	2	4.83	5.5	3.83
116	7	2	3.5	4.5	8.17
116	9	2	2.5	3.17	2.5
116	13	1	2.5	3.17	2.5
116	29	1	2.5	2.83	2.5
117	8	3	2.5	4.17	2.5
117	8	4	4.5	3.5	4.83
117	8	5	10.5	5.5	4.83
117	12	2	2.5	2.5	2.5	QNS	QNS	QNS
117	14	2	10.17	6.5	2.5
117	14	3	4.5	2.5	2.5
117	14	4	6.17	4.83	4.17
117	18	2	6.83	3.83	3.17
117	18	4	3.17	2.5	3.5
117	18	7	3.5	2.5	3.17
117	26	2	4.5	3.83	4.17
117	27	1	4.83	7.5	2.83
117	27	5	10.5	3.83	10.17
117	27	6	4.83	2.5	3.83
117	27	10	10.17	6.17	2.5
117	30	2	4.83	5.5	7.5
117	32	1	4.17	4.83	4.5
117	32	2	7.83	5.83	4.5
118	4	3	6.83	2.5	2.5
118	4	4	5.17	6.17	4.83
118	11	1	3.17	2.83	2.5
118	11	2	5.17	2.5	2.5
118	15	3	2.5	2.5	2.5	QNS	QNS	QNS
118	16	1	4.17	5.5	2.5
118	16	2	2.5	2.83	5.5
118	20	2	2.5	2.5	2.5	QNS	QNS	QNS
119	2	1	3.83	3.17	2.5
119	7	2	5.5	3.5	4.17
119	7	3	3.5	5.17	3.17
119	15	3	2.83	2.5	4.17
119	16	1	3.5	2.5	4.83
119	16	2	2.83	3.17	2.5
119	17	1	2.5	3.5	2.5
119	17	2	3.17	3.5	6.83
119	27	1	2.5	2.5	3.5
119	27	3	3.5	2.5	2.5
119	29	1	6.17	4.17	5.17
119	29	3	2.83	4.17	7.5
119	29	4	5.17	3.5	3.17
120	3	3	3.5	4.5	5.17
120	8	6	2.5	2.5	2.5	missing	missing	missing
120	9	1	4.83	3.5	2.5			QNS
120	10	3	2.83	3.83	2.5
120	20	1	2.5	3.5	2.5
120	20	3	2.83	4.83	4.17
120	20	4	2.5	2.5	2.5	QNS	QNS	QNS
120	20	9	2.5	5.83	2.5
120	21	1	2.5	2.5	2.5
120	22	4	3.17	4.5	2.5
120	23	2	2.5	2.83	2.5
120	24	9	4.5	4.17	2.5
120	30	1	2.5	2.5	2.5	QNS	QNS	QNS
120	30	4	3.17	3.5	2.5
120	32	6	3.83	2.83	2.83
121	2	1	5.83	5.5	3.5
121	2	2	3.83	2.5	3.17
121	13	5	4.17	2.83	5.17
121	13	7	5.5	2.5	3.17
121	13	9	5.17	4.5	7.83
121	14	15	2.5	3.17	2.5
121	22	3	2.5	2.5	2.5
121	23	2	2.5	2.5	2.5
121	24	1	2.5	2.5	2.5
121	32	4	2.5	2.83	2.5
121	32	5	2.5	2.5	2.5	QNS	QNS	QNS
122	4	3	2.5	4.83	2.5
122	7	1	4.5	2.5	4.17
122	8	2	2.5	2.5	3.83
122	8	4	3.5	4.17	2.5
122	9	1	3.5	3.17	3.83
122	14	1	5.83	2.5	2.83
122	14	2	2.5	2.5	2.5
122	18	1	2.5	3.17	2.83
122	19	2	2.83	4.17	2.5
122	26	1	4.83	4.5	3.5
122	27	2	3.5	3.5	2.5
122	27	7	2.5	3.17	2.5
122	28	1	2.5	4.83	4.17
122	30	1	4.17	4.17	2.5
122	30	4	3.83	5.5	5.5
122	32	3	2.5	2.5	5.5
123	16	1	5.5	8.5	6.5
123	16	2	4.83	4.17	3.5
123	17	2	2.5	4.5	2.83
123	31	4	5.17	5.5	2.5
123	32	2	5.5	4.83	3.17
123	34	1	3.17	3.83	4.5
124	2	1	4.83	2.5	6.5
124	9	1	3.17	2.83	3.17
124	9	2	4.5	5.17	2.5
124	9	3	2.5	2.5	2.5
124	9	4	5.5	4.5	2.5
124	11	2	3.5	5.17	5.5
124	23	1	4.5	4.83	4.17
124	25	1	6.17	2.83	2.83
124	27	1	3.5	3.83	3.17
124	27	3	2.5	4.17	5.83
124	28	3	4.17	3.5	4.5
124	29	1	6.17	2.5	2.5
124	29	2	2.5	2.5	2.5
125	11	2	4.5	4.17	6.17
125	13	1	7.17	5.5	5.17
125	33	1	2.5	2.5	2.5	missing	missing	missing
126	15	2	6.17	4.83	5.5
126	30	2	2.5	2.5	2.5	QNS	QNS	QNS
128	3	1	2.5	2.5	2.5
128	11	9	2.5	2.5	2.5
128	11	10	3.17	2.5	2.5
128	12	2	3.5	4.83	2.83
128	13	1	2.5	3.5	2.5
128	13	4	2.83	2.5	2.5
128	21	1	4.5	3.17	3.83
128	27	1	7.17	4.5	2.83
128	33	1	3.5	2.5	2.5
129	4	1	2.5	2.5	2.5
129	12	1	3.5	3.17	3.5
129	13	2	5.17	7.17	5.5
129	14	1	2.5	2.5	2.5	QNS	QNS	QNS
129	19	1	2.5	2.5	3.17
129	27	1	4.5	9.17	5.5
129	31	1	2.5	3.5	2.83
130	4	2	2.5	2.5	2.5	missing	missing	missing
130	16	2	7.83	3.17	3.83
130	22	1	7.83	6.5	3.83
130	24	1	2.5	2.5	2.5	QNS	QNS	QNS
130	25	4	6.17	4.5	3.5
130	29	1	2.5	4.83	2.5
131	9	2	3.5	5.17	2.83
131	11	1	2.5	2.5	2.5	QNS	QNS	QNS
131	11	2	5.83	3.17	4.17
131	15	1	2.5	2.5	2.5	QNS	QNS	QNS
131	15	4	3.17	2.5	4.17
131	16	1	4.5	5.17	3.83
131	16	2	6.83	2.5	2.5
131	16	3	4.17	2.5	3.5
131	22	2	4.83	3.83	2.5
131	26	1	2.5	2.5	2.5
131	29	1	2.83	3.5	3.17
131	34	1	2.5	2.5	2.5	QNS	QNS	QNS
131	34	2	3.17	3.5	2.5
132	10	4	2.5	2.5	2.5
132	17	1	4.17	4.5	6.5
132	17	2	3.17	4.5	2.5
132	18	1	3.83	2.5	2.5
132	28	8	2.83	4.5	4.17
133	2	2	2.5	2.5	2.5	QNS	QNS	QNS
133	18	1	3.83	3.5	8.5
133	19	1	3.5	3.83	4.83
133	20	1	3.83	2.5	2.5
133	23	2	2.5	3.17	2.5
133	23	3	2.5	2.5	2.5	QNS	QNS	QNS
133	23	4	2.5	3.83	2.83
134	4	1	4.17	4.17	2.5
134	4	5	5.83	3.17	2.83
134	5	3	5.83	5.17	3.5
134	8	1	6.83	3.5	2.5
134	12	1	5.17	5.5	3.83
134	22	1	5.17	5.83	3.5
134	22	4	3.5	3.5	4.17
134	22	5	9.83	3.5	4.5
134	27	1	4.5	3.5	3.17
134	31	2	3.17	3.17	4.83
134	32	1	4.5	3.83	3.5
135	1	2	5.5	6.83	6.5
135	3	3	5.83	5.5	3.17
135	4	4	5.83	4.5	3.5
135	4	5	3.5	2.83	2.5
135	5	1	8.83	10.17	2.5
135	5	2	5.17	6.5	2.5
135	5	3	4.17	4.17	5.83
135	7	2	2.5	3.5	4.83
135	7	4	2.5	2.5	2.5	QNS	QNS	QNS
135	7	5	7.17	7.5	2.5
135	14	1	2.5	2.5	2.5
135	14	2	7.17	4.5	6.17
135	16	1	2.5	2.5	2.5	QNS	QNS	QNS
135	16	4	6.17	2.5	5.17
135	21	1	2.5	3.5	6.5
135	23	3	3.17	4.5	3.5
135	23	9	3.17	3.83	2.5			QNS
135	24	2	3.17	2.5	2.5
135	24	3	5.5	3.83	2.5
135	24	5	5.83	3.17	2.5
135	31	1	5.17	4.83	7.5
135	31	8	3.5	3.5	3.5
135	34	1	6.83	10.5	6.5
135	34	4	2.5	2.5	2.5	missing	missing	missing
136	1	1	2.5	2.5	2.83
136	1	2	2.5	2.5	2.5	QNS	QNS	QNS
136	2	1	3.83	4.17	2.5
136	2	2	2.83	3.83	3.17
136	2	3	2.5	2.5	2.5
136	2	4	4.17	3.17	2.5
136	2	5	5.17	2.5	2.5
136	2	6	2.5	2.5	2.5
136	5	3	2.5	3.83	4.83
136	5	6	6.5	3.83	3.17
136	8	1	2.83	4.83	2.83
136	28	1	4.17	4.83	3.5
136	28	2	2.83	2.83	2.5
137	11	2	2.5	2.5	2.5	QNS	QNS	QNS
137	18	2	2.5	3.83	4.5
137	20	2	4.5	3.83	2.83
137	20	4	3.5	4.5	6.5
137	20	5	2.5	2.83	2.5
137	21	2	2.5	4.17	3.5
137	26	1	2.83	3.83	2.5
137	27	1	6.17	2.5	2.5
137	27	2	2.83	3.17	2.83
137	28	3	3.83	2.5	2.5
137	32	1	3.5	2.83	3.83
138	9	1	3.17	9.5	3.83
138	10	1	2.5	3.5	3.83
138	14	3	7.5	3.5	2.83
138	16	1	7.17	2.5	4.5
138	17	3	2.5	3.17	2.5
138	19	3	4.17	2.5	6.5
138	20	1	6.83	3.5	6.83
138	33	1	5.5	3.17	2.5
139	1	1	2.5	2.5	2.5	QNS	QNS	QNS
139	8	1	4.83	8.17	4.17
139	8	2	6.17	3.17	3.17
139	9	1	2.5	2.5	5.17
139	17	4	4.83	4.83	3.83
139	20	1	2.5	2.5	2.5	missing	missing	missing
139	21	1	3.17	3.17	2.5
139	25	2	2.83	5.17	5.5
139	26	2	2.5	5.17	2.5
139	28	2	10.5	6.17	3.83
139	33	2	3.83	4.83	3.17
139	33	4	3.17	3.17	2.5
140	2	1	3.83	4.5	2.5
140	11	2	5.17	6.17	2.83
140	11	5	4.17	3.17	4.5
140	13	1	2.5	3.17	2.5
140	13	2	4.5	5.83	2.83
140	14	1	3.5	2.5	2.5
140	19	1	3.83	4.5	2.5
140	21	1	2.5	2.5	2.5
140	21	2	3.5	4.17	4.5
140	32	1	3.5	2.5	5.17
141	3	1	2.5	2.5	6.5
141	26	2	2.5	2.5	2.5	QNS	QNS	QNS
141	32	2	2.5	2.5	4.17
142	4	2	3.5	3.5	4.5
142	6	2	5.17	6.5	3.5
142	12	1	2.5	2.5	3.5
142	12	2	5.17	7.17	3.5
142	15	1	2.5	2.5	4.5
142	15	4	3.5	2.5	3.83
142	16	1	3.83	2.83	3.17
142	18	2	2.5	2.5	2.5
142	21	3	3.83	4.17	3.17
142	21	4	2.5	2.5	2.5
142	22	1	6.5	2.83	3.5
142	24	1	2.83	4.5	2.5
142	25	2	2.5	2.5	2.5	QNS	QNS	QNS
142	30	2	5.17	5.17	4.5
144	10	2	2.5	2.5	2.5	QNS	QNS	QNS
144	14	1	4.17	2.83	2.5
144	19	1	2.5	3.17	5.83
144	19	2	2.5	2.5	3.17
144	20	1	3.5	2.5	2.5
144	33	1	3.5	4.83	10.17
145	3	2	3.17	3.17	2.5
145	3	3	2.83	2.5	3.17
145	4	1	4.17	7.5	3.17
145	4	3	2.5	2.5	2.5
145	6	1	2.5	2.5	7.5
145	11	2	2.83	2.5	2.5
145	15	5	3.17	3.83	3.83
145	17	1	4.5	3.5	2.5
145	19	1	2.5	2.83	2.5
145	23	3	6.83	2.5	3.5
145	23	7	2.5	2.5	2.5	QNS	QNS	QNS
145	31	4	4.17	6.83	2.5
145	32	3	4.5	2.83	4.17
145	32	5	4.5	3.5	2.5
146	3	1	2.5	2.5	2.5	missing	missing	missing
146	9	1	2.83	2.5	2.5
146	11	2	2.5	3.5	3.5
146	22	2	4.17	3.83	5.17				Missing sample from run 1 replaced with results from run 2
146	22	3	2.5	4.83	3.17
146	29	2	2.5	2.5	2.5
147	3	1	2.5	3.17	2.5
147	3	2	6.17	2.83	4.17
147	5	1	2.5	2.5	2.5
147	5	2	4.5	2.5	3.17
147	18	2	9.5	6.17	9.5
147	24	1	2.5	2.5	2.5
147	30	1	2.83	2.5	2.5
147	33	1	4.83	3.17	2.5
148	2	1	2.5	2.83	3.5
148	6	1	3.83	5.5	3.17
148	8	2	4.5	3.5	6.17
148	12	3	3.83	3.83	6.17
148	13	2	2.83	4.17	2.5
148	13	3	2.5	3.17	4.5
148	18	1	6.5	6.17	3.17
148	21	3	2.5	2.5	2.5
148	23	2	7.17	5.5	6.17
148	33	1	4.17	5.5	7.5
148	34	4	2.83	2.5	3.17
148	34	5	2.5	2.5	4.17
149	1	1	2.5	2.5	2.5	QNS	QNS	QNS
149	14	2	5.83	3.83	3.17
149	14	3	3.17	3.5	6.17
149	15	1	2.5	4.17	2.5
149	15	4	3.5	3.83	2.5
149	17	3	4.83	3.5	3.17
149	21	2	3.5	3.83	3.17
149	21	3	5.5	3.5	2.5
149	26	3	3.83	4.17	3.5
149	28	19	5.83	6.83	3.5
149	30	2	3.17	3.83	3.17
149	31	1	5.5	3.5	5.83
149	31	2	5.83	7.83	2.83
149	33	1	4.5	3.5	4.17
150	3	2	4.83	3.5	3.17
150	4	1	10.17	7.17	8.17
150	16	1	2.5	2.5	2.5	QNS	QNS	QNS
150	17	1	2.83	3.83	6.17
150	24	1	3.5	4.5	3.5
150	32	3	5.17	3.17	2.83
151	5	1	7.83	2.5	2.5
151	13	11	2.5	3.17	2.5
152	4	1	3.5	3.5	3.5
152	7	4	3.17	5.83	2.5
152	7	9	2.5	2.5	2.5
152	8	1	3.17	2.83	3.5
152	8	2	2.5	2.5	2.5	QNS	QNS	QNS
152	19	2	2.5	2.83	2.5
152	26	1	4.83	5.17	5.5
152	27	1	2.5	2.5	2.5	QNS	QNS	QNS
152	27	2	2.5	2.5	2.5	QNS	QNS	QNS
152	29	2	10.17	6.83	5.5
152	31	1	4.83	5.17	3.17
152	31	2	2.83	3.5	2.5
153	1	1	3.5	3.17	3.5
153	1	7	2.83	3.5	4.83
153	1	8	3.17	3.17	2.5
153	1	11	2.5	2.5	2.5	QNS	QNS	QNS
153	8	2	2.5	2.5	2.5	QNS	QNS	QNS
153	9	2	2.5	2.5	2.5	missing	missing	missing
153	9	3	2.5	2.5	2.5	QNS	QNS	QNS
153	9	4	3.5	3.5	3.5
153	10	1	2.5	2.5	2.5	QNS	QNS	QNS
153	10	2	3.5	3.83	5.17
153	11	6	2.5	2.5	2.5	missing	missing	missing
153	13	2	2.5	2.5	2.5
153	16	2	2.5	2.5	2.5	QNS	QNS	QNS
153	17	1	3.17	3.83	5.83
153	19	1	2.83	4.83	2.5			QNS
153	19	7	3.5	3.83	6.17
153	29	1	4.83	4.5	4.5
153	29	2	3.5	3.5	3.83
153	29	4	4.17	5.17	3.5
154	1	1	4.5	3.5	2.5
154	1	2	3.5	4.5	3.17
154	3	1	5.5	3.17	5.83
154	9	2	4.83	5.17	4.5
154	20	2	3.5	4.17	4.83
154	23	3	3.17	2.83	4.83
154	27	1	2.83	2.5	2.5
154	27	2	2.5	2.5	2.5
154	28	2	2.5	3.83	3.83
154	29	3	2.5	2.5	2.5
155	1	1	10.5	2.83	4.83				Samples not processed in run 1
155	1	2	5.17	2.83	2.5
155	6	3	7.83	6.83	4.17
155	6	4	2.5	2.5	2.5	QNS	QNS	QNS
155	6	5	3.17	3.17	2.5
155	7	1	4.17	3.5	4.17
155	9	1	6.5	6.17	7.83
155	13	2	4.83	9.83	2.5
155	23	2	4.5	6.17	5.5
155	24	1	5.17	7.83	9.83
155	33	1	3.17	2.5	2.5
157	7	2	2.5	2.5	2.5
157	14	1	2.5	2.83	2.5
157	14	7	3.5	4.83	6.17
157	16	10	2.5	3.17	2.5
157	16	11	3.17	3.83	5.83
157	16	15	3.17	4.5	4.83				Missing sample from run 1 replaced with results from run 2
157	23	2	3.83	4.83	3.5
157	24	2	2.5	2.5	2.5
157	24	3	3.5	3.17	3.5
157	27	2	3.5	3.83	2.5
157	30	1	6.83	3.5	2.5
158	1	4	7.17	3.5	7.83
158	5	3	7.83	6.83	7.17
158	7	1	2.5	2.5	2.5	QNS	QNS	QNS
158	11	5	10.5	10.17	4.5				Missing sample from run 1 replaced with results from run 2
158	12	2	5.5	2.5	2.5
158	13	2	9.17	4.17	6.17
158	13	9	5.5	3.17	3.17
158	18	2	2.83	3.5	3.5
158	26	2	5.83	2.5	4.83
159	8	2	3.17	4.17	2.5
159	13	2	2.5	2.5	2.5	QNS	QNS	QNS
159	13	5	5.17	5.17	3.5
159	13	6	2.83	3.5	2.5
159	14	1	4.83	4.5	3.5
159	14	2	4.83	4.83	3.83
159	18	1	6.83	3.17	3.5
159	20	3	2.83	2.5	3.5
159	21	1	4.83	4.17	5.83
159	22	1	2.5	3.5	3.5
159	26	2	2.5	2.5	2.5	QNS	QNS	QNS
159	27	1	2.5	2.5	2.5	QNS	QNS	QNS
159	27	7	3.17	2.5	2.5
159	28	1	4.83	6.5	2.5
160	7	2	2.5	2.5	2.5
160	10	2	4.83	3.83	3.5
160	14	3	3.17	3.17	2.5
160	14	4	8.83	5.5	7.5
160	14	5	3.83	3.5	2.5			QNS
160	15	1	2.5	2.5	2.5	missing	missing	missing
160	21	3	4.5	4.17	5.83
160	24	3	3.5	4.5	3.5
160	27	4	2.5	2.5	2.5
160	28	2	2.5	3.5	3.83
160	29	4	2.5	2.5	4.17				Samples not processed in run 1
160	30	1	5.83	8.83	4.5
160	30	2	3.5	6.5	3.17
161	4	1	2.5	3.17	3.5
161	4	3	4.83	3.17	2.5				Missing sample from run 1 replaced with results from run 2
161	5	2	3.17	2.83	2.5
161	7	1	2.5	2.5	2.5	missing	missing	missing
161	7	2	4.5	3.5	4.5
161	8	1	3.17	4.17	3.17
161	13	1	3.5	3.5	3.17
161	16	3	2.5	2.83	3.5
161	23	2	3.5	3.5	3.17
161	24	1	2.5	2.5	3.17
161	24	2	3.5	3.17	4.5
161	29	1	3.5	2.83	4.83
161	34	2	2.5	3.83	5.83
161	34	3	2.83	2.83	2.5
162	4	1	4.17	2.83	2.83				QNS result from run 1 replaced with results from run 2
162	4	4	2.5	2.5	3.83
162	5	1	5.5	3.83	2.5
162	8	5	2.5	3.17	3.5
162	15	1	5.17	3.83	4.5
162	20	1	3.5	6.83	2.5
162	20	2	3.17	3.5	2.5
162	22	2	4.17	5.83	2.83
162	30	2	2.5	4.5	2.5
162	30	4	2.5	2.5	2.5	QNS	QNS	QNS
162	32	1	5.83	6.17	2.5
163	9	1	3.5	2.5	3.83
163	9	2	4.17	2.83	2.5
163	9	3	3.17	3.83	3.5
163	10	1	4.17	5.17	2.5
163	10	2	4.17	6.5	2.5
163	13	1	3.17	2.5	2.83
163	13	2	3.5	4.17	6.83
163	14	1	5.17	2.5	2.5
163	18	1	3.5	2.5	2.5
163	22	2	2.83	3.17	2.83
163	23	1	5.5	3.5	2.5
163	25	1	4.83	3.83	4.5
164	1	1	5.5	8.5	4.83				QNS result from run 1 replaced with results from run 2
164	1	2	2.5	2.83	4.17
164	1	5	3.5	4.5	5.5
164	3	2	2.5	3.5	2.5
164	3	3	2.5	5.5	7.5
164	3	7	2.5	2.83	4.17
164	5	1	3.17	3.17	2.83
164	11	3	4.17	5.17	3.17
164	12	3	4.83	6.17	4.17
164	13	5	4.83	2.5	2.5
164	16	1	5.17	5.17	2.5
164	17	1	3.5	3.5	2.83
164	17	2	5.17	6.5	5.83
164	21	1	5.83	2.83	7.17
164	26	2	7.17	3.17	2.5
164	28	2	3.17	3.83	4.5
164	34	1	7.5	7.83	5.83
164	34	2	3.17	3.83	5.17
165	1	2	9.17	6.17	2.5
165	2	1	2.5	4.83	2.5
165	2	2	4.5	3.5	2.5
165	4	1	4.83	3.17	4.83
165	4	2	2.5	2.5	2.5	QNS	QNS	QNS
165	9	1	3.5	2.5	2.5
165	9	5	2.5	2.5	3.17
165	11	1	4.17	5.17	2.5
165	11	2	5.17	3.17	2.5
165	14	1	2.5	2.5	2.5	QNS	QNS	QNS
165	19	1	2.5	2.5	2.5	QNS	QNS	QNS
165	25	1	3.5	3.5	2.5
165	27	2	3.17	3.17	3.83
165	29	1	8.17	3.83	2.5
165	34	2	3.17	3.5	3.83
166	4	2	3.5	3.17	3.83
166	7	2	2.83	2.83	2.83
166	12	1	5.5	9.17	2.5
166	15	1	3.5	2.5	2.5
166	17	1	4.17	5.5	7.17
166	17	3	2.5	2.83	2.5
166	20	2	3.5	2.5	2.5
166	21	2	2.5	2.5	2.5	QNS	QNS	QNS
166	24	1	4.17	4.17	5.17				Sample not processed in run 1
166	24	2	4.83	2.5	2.5			QNS
166	26	2	3.83	2.5	2.5			QNS
166	32	3	3.17	3.17	4.17
167	3	2	2.83	2.5	2.5
167	5	1	4.83	6.83	2.5
167	5	2	6.5	6.83	4.83
167	6	1	2.5	2.5	2.5
167	11	1	2.5	3.17	2.5
167	12	1	4.17	5.17	4.17
167	13	3	4.17	4.5	2.5
167	15	1	2.5	2.5	2.5
167	21	1	3.5	6.5	3.5
167	21	2	4.5	4.17	2.5
167	23	1	5.17	2.5	4.5
167	25	2	3.5	8.83	3.83
167	28	2	2.5	5.83	2.83
167	29	2	4.17	3.5	2.5
168	1	7	2.5	2.5	2.5	missing	missing	missing
168	3	2	2.83	3.17	3.17
168	4	2	4.5	5.5	5.5
168	6	1	5.17	3.5	3.5
168	6	2	3.5	3.5	3.83
168	9	1	2.83	3.17	2.5
168	9	2	6.83	8.83	6.83
168	9	3	7.17	8.5	2.83
168	10	2	7.17	3.83	2.5
168	12	3	2.83	3.17	2.5
168	16	1	2.5	2.83	7.5
168	27	1	5.17	5.83	5.83
168	27	2	3.5	6.17	6.5
168	28	1	3.17	5.17	2.5
168	29	1	3.5	4.17	5.83
168	32	1	3.17	2.5	2.5
168	32	7	3.17	3.83	4.17
168	33	1	4.17	4.83	2.5			QNS
168	34	1	5.83	4.5	4.83
169	9	2	3.83	6.5	3.17
169	13	2	4.83	5.17	4.5
169	17	2	9.83	6.17	5.17
169	22	2	2.5	2.5	2.5
169	23	3	3.5	5.5	2.5			QNS
169	26	1	4.17	2.83	2.5
169	29	1	3.5	2.83	2.5
169	29	2	4.17	4.17	4.5
169	32	1	3.83	3.17	6.17
169	33	1	2.5	2.5	2.83
170	4	2	4.83	4.5	4.17
170	5	3	2.5	2.5	2.5
170	7	2	2.83	3.83	4.5
170	9	1	5.17	2.5	2.5
170	10	2	2.5	2.5	2.5	QNS	QNS	QNS
170	10	3	2.5	5.83	2.5
170	10	5	2.5	4.17	2.5
170	12	1	3.5	4.17	2.5
170	12	2	3.17	5.17	3.5
170	18	2	2.5	4.17	2.5			QNS
170	21	3	5.17	2.83	3.17
170	28	2	2.5	2.5	2.5	QNS	QNS	QNS
170	28	5	2.5	3.17	2.5
170	28	6	3.83	5.83	2.5
170	28	7	2.83	4.83	2.5			QNS
170	30	1	5.5	4.83	3.5
170	33	2	6.17	3.5	5.17
171	1	2	6.5	3.5	2.5
171	6	1	3.17	2.5	2.83
171	10	2	2.83	4.17	3.17
171	12	2	2.83	3.17	3.5
171	16	1	2.5	2.83	2.5
171	16	2	2.5	2.83	2.5
171	19	1	4.83	6.5	2.5
171	19	2	4.83	3.83	4.5
171	23	1	2.5	3.17	6.5
171	27	2	3.17	3.5	4.17
171	27	3	8.17	10.5	10.5
172	18	2	2.5	2.5	2.5	QNS	QNS	QNS
172	21	3	2.5	2.5	2.5	QNS	QNS	QNS
172	26	2	5.83	4.83	2.83
172	30	1	5.5	3.17	6.17
173	1	1	3.83	5.17	3.5
173	1	2	4.17	3.5	2.5
173	1	3	3.83	2.83	2.5
173	4	1	10.5	5.5	4.17
173	7	2	3.83	3.5	3.5
173	9	2	6.83	2.83	2.5
173	10	1	4.5	5.17	2.5
173	17	1	4.83	3.83	2.5
173	17	2	3.17	5.17	3.5
173	18	3	6.5	3.5	4.83
173	24	6	3.83	3.83	2.5
173	25	2	2.5	3.5	3.17
173	29	1	2.5	2.5	2.5
174	1	2	4.17	2.83	2.5
175	5	1	3.5	3.83	6.17
175	8	1	2.83	4.83	3.17
175	8	2	3.83	3.17	4.5
175	8	3	3.17	3.17	3.17
175	8	4	2.83	3.5	3.17
175	15	1	2.5	3.5	5.5
175	15	2	4.17	3.17	7.83
175	16	1	2.5	2.5	3.5
175	21	3	4.5	5.17	2.5
175	21	4	3.17	4.17	3.17
175	24	4	2.5	2.5	3.17
175	24	5	3.17	2.5	3.83
175	25	2	2.5	10.17	3.5
175	26	1	5.17	3.17	2.83
175	29	1	3.5	5.17	7.5
175	29	2	3.5	4.17	3.17
175	32	1	4.17	8.5	2.83
175	33	1	4.5	6.5	6.83
176	7	4	4.83	3.83	2.5
176	9	1	8.83	5.5	2.5
176	12	2	3.83	4.83	5.17
176	14	1	3.17	3.17	2.5
176	14	2	3.17	3.5	2.5
176	14	4	2.5	2.5	2.5				Missing sample from run 1 replaced with results from run 2
176	16	1	3.83	2.83	3.17
176	16	2	9.83	3.5	2.5
176	19	2	9.83	6.17	3.17
176	20	1	5.5	6.83	6.83
176	20	2	3.5	5.5	2.5			QNS
176	20	3	5.17	4.17	2.5
176	21	1	2.5	2.5	2.5
176	22	2	2.5	3.5	2.5
176	25	2	2.83	2.83	2.5
176	25	4	2.5	2.5	2.83
176	32	2	2.5	2.5	2.5	QNS	QNS	QNS
176	32	3	2.5	2.5	2.5	QNS	QNS	QNS
176	34	1	2.5	2.5	2.5
177	4	1	5.17	2.83	5.83
177	4	3	2.5	2.83	2.5
177	6	2	5.83	3.17	5.17
177	8	3	3.17	3.5	2.5
177	11	1	2.5	4.83	4.17
177	20	1	3.83	2.5	3.17
177	24	2	3.83	2.5	4.17
177	26	1	2.5	4.5	2.5
177	26	2	2.5	2.83	10.17
177	27	4	2.5	4.5	2.5			QNS
177	28	1	3.5	3.17	3.5
177	28	2	3.83	3.5	4.5
177	28	3	2.5	2.5	2.5
177	34	2	3.5	3.5	2.5
178	11	1	3.83	2.5	6.17
178	11	3	3.5	5.17	2.5
178	11	9	2.5	2.5	2.5	QNS	QNS	QNS
178	12	1	3.83	2.83	2.5
178	12	6	4.17	2.5	2.5
178	23	1	2.5	4.5	5.17
178	23	2	3.17	3.83	3.17
178	25	1	2.5	2.5	2.5
178	25	2	5.83	4.17	2.83
178	32	6	2.5	2.5	2.5	QNS	QNS	QNS
179	2	1	2.5	2.5	2.5	QNS	QNS	QNS
179	2	8	3.83	2.83	2.5
179	5	1	3.5	2.5	2.5			QNS
179	6	2	3.17	3.17	2.5
179	6	3	5.83	3.5	4.17
179	13	9	3.17	4.17	4.5
179	20	1	5.83	6.17	6.5
179	20	5	4.5	3.17	3.5
179	22	3	5.17	5.83	5.5
179	34	3	2.5	2.5	2.5
180	1	2	2.5	2.5	2.5
180	12	3	3.83	5.5	7.5
180	13	2	3.17	2.5	2.5
180	13	3	2.5	2.5	2.5
180	13	4	2.5	2.5	2.5	missing	missing	missing
180	15	1	3.5	2.5	2.5
180	21	3	2.5	3.5	6.17
180	21	4	2.83	3.17	2.5			QNS
180	21	5	2.83	4.17	9.5				Missing sample from run 1 replaced with results from run 2
180	23	1	2.83	3.17	3.17
180	28	2	4.17	5.17	3.83
180	32	2	3.83	2.83	2.5
180	34	1	2.5	2.5	2.5			QNS
180	34	4	3.5	2.5	3.5
180	34	6	3.83	5.83	3.83
181	3	2	6.17	4.5	3.17
181	6	2	8.17	9.5	3.5
181	7	1	8.17	3.83	3.5
181	12	2	2.5	2.83	3.17
181	22	1	5.17	5.17	2.5
181	26	1	6.5	3.5	6.17
181	26	2	4.17	3.5	3.5
181	26	3	2.5	3.5	2.83
181	30	1	3.5	2.5	2.5
181	32	1	5.5	2.5	3.83
181	32	2	4.83	5.5	5.17
182	3	1	2.5	2.5	2.5	QNS	QNS	QNS
182	6	1	5.83	3.17	3.5
182	9	1	8.5	6.83	5.5
182	10	2	6.5	4.5	2.5
182	16	4	5.5	6.17	3.17
182	16	8	6.83	7.5	3.5
182	17	1	5.83	6.17	4.17
182	21	1	3.83	6.17	3.17
182	22	2	6.17	8.5	7.17
182	29	1	5.5	5.17	5.5
182	29	2	5.5	3.5	3.83
182	29	3	3.5	3.83	7.83
182	30	1	10.5	6.83	7.5
182	34	1	5.83	5.17	2.5
182	34	2	5.5	5.17	7.5
183	7	3	3.83	3.17	2.83
183	23	2	4.5	3.83	2.5
183	29	3	2.5	3.5	6.17				Samples not processed in run 1
184	4	1	3.5	3.17	5.5
184	17	2	3.17	2.5	4.17
184	21	1	3.5	2.5	2.83
184	22	2	6.17	3.17	2.83
184	23	1	7.83	5.17	2.5
184	23	2	7.17	3.5	4.83
184	23	4	10.17	10.5	6.83
184	27	1	6.5	2.5	5.83
184	30	1	5.83	4.83	5.17
184	30	2	5.17	2.5	4.5
185	1	2	4.17	4.83	2.5
185	11	1	2.83	3.5	3.83
185	17	3	2.5	2.5	2.5	QNS	QNS	QNS
185	20	1	5.5	6.83	3.17
185	20	2	4.83	7.5	7.17
185	23	1	4.17	5.5	3.17
185	24	2	3.17	2.83	5.5
185	27	1	2.5	3.17	2.5
186	1	2	2.5	3.5	2.5
186	1	4	2.5	3.5	2.5
186	4	1	5.17	5.17	2.5
186	8	2	4.17	4.17	3.83
186	13	1	4.17	6.83	5.83
186	13	2	2.5	3.17	4.17
186	16	2	4.5	5.5	3.83
186	17	1	3.5	3.83	4.5
186	21	1	2.5	3.5	5.17
186	29	2	4.5	4.83	2.5
186	29	3	4.5	3.17	4.83
186	34	2	2.5	2.83	2.5
187	4	5	2.5	3.17	3.5
187	7	1	4.17	4.5	2.5			QNS
187	8	4	2.5	2.5	2.5
187	8	5	2.5	2.5	2.83
[truncated: 4,053 more rows]
